# Supplementary material for: First-Trimester Influenza Infection Increases the Odds of Non-Chromosomal Birth Defects: A Systematic Review and Meta-Analysis
Source: Viruses. 2022 Dec 2;14(12):2708. doi: 10.3390/v14122708 (PMC9781815; doi:10.3390/v14122708)
Supplement: Supplementary file 1 [file viruses-14-02708-s001.zip]

Archive with 1 entries (1 files):
- viruses-1992690-supplementary.pdf
